# Supplementary material for: New Benthic Cyanobacteria from Guadeloupe Mangroves as Producers of Antimicrobials
Source: Mar Drugs. 2019 Dec 23;18(1):16. doi: 10.3390/md18010016 (PMC7024286; doi:10.3390/md18010016)
Supplement: Supplementary file 1 [file marinedrugs-18-00016-s001.zip]

Archive with 5 entries (5 files):
- Figure S1.pdf
- Figure S2.pdf
- marinedrugs-666775_Supplementary Materials.pdf
- Table S1.jpg
- Table S2.pdf
